# Supplementary material for: Embryotoxicity and Teratogenicity of Steroidal Saponin Isolated from Ophiopholis mirabilis
Source: Toxics. 2023 Jan 30;11(2):137. doi: 10.3390/toxics11020137 (PMC9959855; doi:10.3390/toxics11020137)
Supplement: Supplementary file 1 [file toxics-11-00137-s001.zip]

Archive with 1 entries (1 files):
- toxics-2181117-supplementary.pdf
